# Supplementary material for: Dietary Inflammatory Index and Cardiovascular Disease Risk in Australian Adults: A Secondary Analysis of the OLIVAUS Trial
Source: Nutrients. 2026 May 28;18(11):1732. doi: 10.3390/nu18111732 (PMC13258959; doi:10.3390/nu18111732)
Supplement: Supplementary file 1 [file nutrients-18-01732-s001.zip]

Archive with 3 entries (3 files):
- nutrients-4309137-supplementary.pdf
- Supplementary Figure S1.PNG
- Supplementary Table S4.pdf
